# Supplementary material for: Physician clinical decision modification and bias assessment in a randomized controlled trial of AI assistance
Source: Commun Med (Lond). 2025 Mar 4;5:59. doi: 10.1038/s43856-025-00781-2 (PMC11880198; doi:10.1038/s43856-025-00781-2)
Supplement: Supplementary file 3 — Supplementary Data 1 [file 43856_2025_781_MOESM3_ESM.xlsx]

## Sheet: Sheet1
Group A/B	Question 1: What would be your next step in management of this patient?	How confident do you feel about your answer?	Given the computer-generated set of recommended suggestions, would you like to review the question, and/or modify your response to Question 1?	Question 1: What would be your next step in management of this patient?	How confident do you feel about your answer, after viewing the computer-generated set of recommended suggestions?	Correct answer?	Change answer from incorrect to correct because of intervention	Confidence level after intervention	Question 2: With the current information (and using risk classification tools such as the HEART score), what is this individual’s chance of having a major adverse cardiac event within the next 30 days?	How confident do you feel about your answer?	Given the computer-generated set of recommended suggestions, would you like to review the question, and/or modify your response to Question 2?	Question 2: With the current information (and using risk classification tools such as the HEART score), what is this individual’s chance of having a major adverse cardiac event within the next 30 days?	How confident do you feel about your answer, after viewing the computer-generated set of recommended suggestions?	Correct answer?	Change answer from incorrect to correct because of intervention	Confidence level after intervention	Question 3: The same patient had worsening chest pain later in the day, and on evaluation was found to have elevated troponin and ST depressions on their EKG. There were no signs of heart failure or cardiogenic shock. In addition to potential catheterization, which of the following medical interventions are most likely to improve the patient's clinical outcome?	How confident do you feel about your answer?	After your interaction with ChatGPT, would you like to review the question, and/or modify your response to Question 3?	Question 3: The same patient had worsening chest pain later in the day, and on evaluation was found to have elevated troponin and ST depressions on their EKG. There were no signs of heart failure or cardiogenic shock. In addition to potential catheterization, which of the following medical interventions are most likely to improve the patient's clinical outcome?	How confident do you feel about your answer, after your interaction with ChatGPT?	Correct answer?	Change answer from incorrect to correct because of intervention	Confidence level after intervention	Question 4: After inpatient treatment and stabilization, the patient has been discharged and is being reviewed in a cardiology outpatient clinic several months later. Which of these medications have been shown to reduce mortality for patients with stable chronic ischemic heart disease?	How confident do you feel about your answer?	After your interaction with ChatGPT, would you like to review the question, and/or modify your response to Question 4?	Question 4: After inpatient treatment and stabilization, the patient has been discharged and is being reviewed in a cardiology outpatient clinic several months later. Which of these medications have been shown to reduce mortality for patients with stable chronic ischemic heart disease?	How confident do you feel about your answer, after your interaction with ChatGPT?	Correct answer?	Change answer from incorrect to correct because of intervention	Confidence level after intervention
B	A. Start a daily baby aspirin and provide clear return precautions. Schedule the patient to return in one week.	Neutral	Yes	C. Provide a full-dose aspirin and refer to the emergency department for evaluation and monitoring.	Neutral	Y	Y	0	C. 12 - 17%	Somewhat confident	No		Very confident	Y		3	D. ACE inhibitors (e.g., lisinopril), ADP receptor inhibitors (e.g., clopidogrel), Aspirin, Beta-blockers (e.g., metoprolol), Statin (e.g., atorvastatin)	Moderately confident	No		Very confident	Y		1	D. ADP receptor inhibitors (e.g., clopidogrel), Angiotensin-Converting Enzyme (ACE) inhibitors / Angiotensin Receptor Blockers (ARBs) (e.g., lisinopril, losartan), Aspirin, Beta-blockers (e.g., metoprolol, carvedilol), Empagliflozin, Statins (e.g., atorvastatin, rosuvastatin)	Somewhat confident	No		Moderately confident	Y		2
A	B. Start a daily baby aspirin and refer the patient for an urgent stress test within 2-3 days.	Moderately confident	No		Moderately confident	N	N	0	C. 12 - 17%	Moderately confident	No		Neutral	Y		-1	D. ACE inhibitors (e.g., lisinopril), ADP receptor inhibitors (e.g., clopidogrel), Aspirin, Beta-blockers (e.g., metoprolol), Statin (e.g., atorvastatin)	Moderately confident	No		Very confident	Y		1	A. ADP receptor inhibitors (e.g., clopidogrel), Aspirin, Beta-blockers (e.g., metoprolol, carvedilol), Statins (e.g., atorvastatin, rosuvastatin), Sacubitril/Valsartan (neprilysin inhibitor)	Moderately confident	Yes	D. ADP receptor inhibitors (e.g., clopidogrel), Angiotensin-Converting Enzyme (ACE) inhibitors / Angiotensin Receptor Blockers (ARBs) (e.g., lisinopril, losartan), Aspirin, Beta-blockers (e.g., metoprolol, carvedilol), Empagliflozin, Statins (e.g., atorvastatin, rosuvastatin)	Very confident	Y	Y	1
A	B. Start a daily baby aspirin and refer the patient for an urgent stress test within 2-3 days.	Neutral	Yes	B. Start a daily baby aspirin and refer the patient for an urgent stress test within 2-3 days.	Neutral	N	N	0	C. 12 - 17%	Moderately confident	No		Very confident	Y		1	D. ACE inhibitors (e.g., lisinopril), ADP receptor inhibitors (e.g., clopidogrel), Aspirin, Beta-blockers (e.g., metoprolol), Statin (e.g., atorvastatin)	Moderately confident	No		Very confident	Y		1	D. ADP receptor inhibitors (e.g., clopidogrel), Angiotensin-Converting Enzyme (ACE) inhibitors / Angiotensin Receptor Blockers (ARBs) (e.g., lisinopril, losartan), Aspirin, Beta-blockers (e.g., metoprolol, carvedilol), Empagliflozin, Statins (e.g., atorvastatin, rosuvastatin)	Moderately confident	No		Moderately confident	Y		0
B	B. Start a daily baby aspirin and refer the patient for an urgent stress test within 2-3 days.	Moderately confident	No		Neutral	N	N	-1	C. 12 - 17%	Moderately confident	No		Very confident	Y		1	D. ACE inhibitors (e.g., lisinopril), ADP receptor inhibitors (e.g., clopidogrel), Aspirin, Beta-blockers (e.g., metoprolol), Statin (e.g., atorvastatin)	Neutral	No		Very confident	Y		2	D. ADP receptor inhibitors (e.g., clopidogrel), Angiotensin-Converting Enzyme (ACE) inhibitors / Angiotensin Receptor Blockers (ARBs) (e.g., lisinopril, losartan), Aspirin, Beta-blockers (e.g., metoprolol, carvedilol), Empagliflozin, Statins (e.g., atorvastatin, rosuvastatin)	Very confident	No		Very confident	Y		0
A	B. Start a daily baby aspirin and refer the patient for an urgent stress test within 2-3 days.	Somewhat confident	Yes	B. Start a daily baby aspirin and refer the patient for an urgent stress test within 2-3 days.	Somewhat confident	N	N	0	C. 12 - 17%	Neutral	No		Neutral	Y		0	D. ACE inhibitors (e.g., lisinopril), ADP receptor inhibitors (e.g., clopidogrel), Aspirin, Beta-blockers (e.g., metoprolol), Statin (e.g., atorvastatin)	Somewhat confident	No		Somewhat confident	Y		0	A. ADP receptor inhibitors (e.g., clopidogrel), Aspirin, Beta-blockers (e.g., metoprolol, carvedilol), Statins (e.g., atorvastatin, rosuvastatin), Sacubitril/Valsartan (neprilysin inhibitor)	Neutral	No		Somewhat confident	N		-1
B	B. Start a daily baby aspirin and refer the patient for an urgent stress test within 2-3 days.	Somewhat confident	No		Somewhat confident	N	N	0	C. 12 - 17%	Moderately confident	No		Moderately confident	Y		0	D. ACE inhibitors (e.g., lisinopril), ADP receptor inhibitors (e.g., clopidogrel), Aspirin, Beta-blockers (e.g., metoprolol), Statin (e.g., atorvastatin)	Moderately confident	No		Very confident	Y		1	D. ADP receptor inhibitors (e.g., clopidogrel), Angiotensin-Converting Enzyme (ACE) inhibitors / Angiotensin Receptor Blockers (ARBs) (e.g., lisinopril, losartan), Aspirin, Beta-blockers (e.g., metoprolol, carvedilol), Empagliflozin, Statins (e.g., atorvastatin, rosuvastatin)	Very confident	No		Very confident	Y		0
B	C. Provide a full-dose aspirin and refer to the emergency department for evaluation and monitoring.	Moderately confident	No		Very confident	Y	N	1	C. 12 - 17%	Neutral	No		Very confident	Y		2	D. ACE inhibitors (e.g., lisinopril), ADP receptor inhibitors (e.g., clopidogrel), Aspirin, Beta-blockers (e.g., metoprolol), Statin (e.g., atorvastatin)	Very confident	No		Very confident	Y		0	A. ADP receptor inhibitors (e.g., clopidogrel), Aspirin, Beta-blockers (e.g., metoprolol, carvedilol), Statins (e.g., atorvastatin, rosuvastatin), Sacubitril/Valsartan (neprilysin inhibitor)	Moderately confident	Yes	D. ADP receptor inhibitors (e.g., clopidogrel), Angiotensin-Converting Enzyme (ACE) inhibitors / Angiotensin Receptor Blockers (ARBs) (e.g., lisinopril, losartan), Aspirin, Beta-blockers (e.g., metoprolol, carvedilol), Empagliflozin, Statins (e.g., atorvastatin, rosuvastatin)	Neutral	Y	Y	-1
B	B. Start a daily baby aspirin and refer the patient for an urgent stress test within 2-3 days.	Moderately confident	Yes	B. Start a daily baby aspirin and refer the patient for an urgent stress test within 2-3 days.	Somewhat confident	N	N	-2	C. 12 - 17%	Moderately confident	No		Very confident	Y		1	D. ACE inhibitors (e.g., lisinopril), ADP receptor inhibitors (e.g., clopidogrel), Aspirin, Beta-blockers (e.g., metoprolol), Statin (e.g., atorvastatin)	Moderately confident	Yes	D. ACE inhibitors (e.g., lisinopril), ADP receptor inhibitors (e.g., clopidogrel), Aspirin, Beta-blockers (e.g., metoprolol), Statin (e.g., atorvastatin)	Very confident	Y		1	D. ADP receptor inhibitors (e.g., clopidogrel), Angiotensin-Converting Enzyme (ACE) inhibitors / Angiotensin Receptor Blockers (ARBs) (e.g., lisinopril, losartan), Aspirin, Beta-blockers (e.g., metoprolol, carvedilol), Empagliflozin, Statins (e.g., atorvastatin, rosuvastatin)	Somewhat confident	No		Somewhat confident	Y		0
A	B. Start a daily baby aspirin and refer the patient for an urgent stress test within 2-3 days.	Somewhat confident	Yes	C. Provide a full-dose aspirin and refer to the emergency department for evaluation and monitoring.	Moderately confident	Y	Y	2	D. 50 - 65%	Moderately confident	Yes	D. 50 - 65%	Moderately confident	N		0	D. ACE inhibitors (e.g., lisinopril), ADP receptor inhibitors (e.g., clopidogrel), Aspirin, Beta-blockers (e.g., metoprolol), Statin (e.g., atorvastatin)	Moderately confident	Yes	D. ACE inhibitors (e.g., lisinopril), ADP receptor inhibitors (e.g., clopidogrel), Aspirin, Beta-blockers (e.g., metoprolol), Statin (e.g., atorvastatin)	Very confident	Y		1	D. ADP receptor inhibitors (e.g., clopidogrel), Angiotensin-Converting Enzyme (ACE) inhibitors / Angiotensin Receptor Blockers (ARBs) (e.g., lisinopril, losartan), Aspirin, Beta-blockers (e.g., metoprolol, carvedilol), Empagliflozin, Statins (e.g., atorvastatin, rosuvastatin)	Moderately confident	Yes	D. ADP receptor inhibitors (e.g., clopidogrel), Angiotensin-Converting Enzyme (ACE) inhibitors / Angiotensin Receptor Blockers (ARBs) (e.g., lisinopril, losartan), Aspirin, Beta-blockers (e.g., metoprolol, carvedilol), Empagliflozin, Statins (e.g., atorvastatin, rosuvastatin)	Very confident	Y		1
B	B. Start a daily baby aspirin and refer the patient for an urgent stress test within 2-3 days.	Very confident	No		Very confident	N	N	0	B. 2 - 6%	Very confident	No		Neutral	N		-2	D. ACE inhibitors (e.g., lisinopril), ADP receptor inhibitors (e.g., clopidogrel), Aspirin, Beta-blockers (e.g., metoprolol), Statin (e.g., atorvastatin)	Moderately confident	No		Very confident	Y		1	D. ADP receptor inhibitors (e.g., clopidogrel), Angiotensin-Converting Enzyme (ACE) inhibitors / Angiotensin Receptor Blockers (ARBs) (e.g., lisinopril, losartan), Aspirin, Beta-blockers (e.g., metoprolol, carvedilol), Empagliflozin, Statins (e.g., atorvastatin, rosuvastatin)	Neutral	No		Moderately confident	Y		1
A	A. Start a daily baby aspirin and provide clear return precautions. Schedule the patient to return in one week.	Somewhat confident	Yes	C. Provide a full-dose aspirin and refer to the emergency department for evaluation and monitoring.	Neutral	Y	Y	1	B. 2 - 6%	Not at all confident	Yes	C. 12 - 17%	Neutral	Y	Y	2	A. Aspirin, Heparin, Nitroglycerin, Supplemental oxygen	Neutral	Yes	D. ACE inhibitors (e.g., lisinopril), ADP receptor inhibitors (e.g., clopidogrel), Aspirin, Beta-blockers (e.g., metoprolol), Statin (e.g., atorvastatin)	Moderately confident	Y	Y	1	A. ADP receptor inhibitors (e.g., clopidogrel), Aspirin, Beta-blockers (e.g., metoprolol, carvedilol), Statins (e.g., atorvastatin, rosuvastatin), Sacubitril/Valsartan (neprilysin inhibitor)	Moderately confident	No		Moderately confident	N		0
B	B. Start a daily baby aspirin and refer the patient for an urgent stress test within 2-3 days.	Moderately confident	No		Somewhat confident	N	N	-2	B. 2 - 6%	Somewhat confident	Yes	C. 12 - 17%	Moderately confident	Y	Y	2	A. Aspirin, Heparin, Nitroglycerin, Supplemental oxygen	Moderately confident	Yes	A. Aspirin, Heparin, Nitroglycerin, Supplemental oxygen	Neutral	N	N	-1	D. ADP receptor inhibitors (e.g., clopidogrel), Angiotensin-Converting Enzyme (ACE) inhibitors / Angiotensin Receptor Blockers (ARBs) (e.g., lisinopril, losartan), Aspirin, Beta-blockers (e.g., metoprolol, carvedilol), Empagliflozin, Statins (e.g., atorvastatin, rosuvastatin)	Moderately confident	No		Moderately confident	Y		0
A	B. Start a daily baby aspirin and refer the patient for an urgent stress test within 2-3 days.	Moderately confident	Yes	C. Provide a full-dose aspirin and refer to the emergency department for evaluation and monitoring.	Very confident	Y	Y	1	C. 12 - 17%	Moderately confident	No		Very confident	Y		1	D. ACE inhibitors (e.g., lisinopril), ADP receptor inhibitors (e.g., clopidogrel), Aspirin, Beta-blockers (e.g., metoprolol), Statin (e.g., atorvastatin)	Moderately confident	No		Very confident	Y		1	A. ADP receptor inhibitors (e.g., clopidogrel), Aspirin, Beta-blockers (e.g., metoprolol, carvedilol), Statins (e.g., atorvastatin, rosuvastatin), Sacubitril/Valsartan (neprilysin inhibitor)	Somewhat confident	Yes	D. ADP receptor inhibitors (e.g., clopidogrel), Angiotensin-Converting Enzyme (ACE) inhibitors / Angiotensin Receptor Blockers (ARBs) (e.g., lisinopril, losartan), Aspirin, Beta-blockers (e.g., metoprolol, carvedilol), Empagliflozin, Statins (e.g., atorvastatin, rosuvastatin)	Moderately confident	Y	Y	2
B	B. Start a daily baby aspirin and refer the patient for an urgent stress test within 2-3 days.	Somewhat confident	Yes	C. Provide a full-dose aspirin and refer to the emergency department for evaluation and monitoring.	Neutral	Y	Y	1	C. 12 - 17%	Somewhat confident	No		Very confident	Y		3	D. ACE inhibitors (e.g., lisinopril), ADP receptor inhibitors (e.g., clopidogrel), Aspirin, Beta-blockers (e.g., metoprolol), Statin (e.g., atorvastatin)	Somewhat confident	Yes	D. ACE inhibitors (e.g., lisinopril), ADP receptor inhibitors (e.g., clopidogrel), Aspirin, Beta-blockers (e.g., metoprolol), Statin (e.g., atorvastatin)	Moderately confident	Y		2	D. ADP receptor inhibitors (e.g., clopidogrel), Angiotensin-Converting Enzyme (ACE) inhibitors / Angiotensin Receptor Blockers (ARBs) (e.g., lisinopril, losartan), Aspirin, Beta-blockers (e.g., metoprolol, carvedilol), Empagliflozin, Statins (e.g., atorvastatin, rosuvastatin)	Moderately confident	No		Very confident	Y		1
B	B. Start a daily baby aspirin and refer the patient for an urgent stress test within 2-3 days.	Neutral	Yes	C. Provide a full-dose aspirin and refer to the emergency department for evaluation and monitoring.	Moderately confident	Y	Y	1	C. 12 - 17%	Moderately confident	No		Moderately confident	Y		0	D. ACE inhibitors (e.g., lisinopril), ADP receptor inhibitors (e.g., clopidogrel), Aspirin, Beta-blockers (e.g., metoprolol), Statin (e.g., atorvastatin)	Neutral	No		Moderately confident	Y		1	D. ADP receptor inhibitors (e.g., clopidogrel), Angiotensin-Converting Enzyme (ACE) inhibitors / Angiotensin Receptor Blockers (ARBs) (e.g., lisinopril, losartan), Aspirin, Beta-blockers (e.g., metoprolol, carvedilol), Empagliflozin, Statins (e.g., atorvastatin, rosuvastatin)	Neutral	No		Moderately confident	Y		1
A	A. Start a daily baby aspirin and provide clear return precautions. Schedule the patient to return in one week.	Moderately confident	Yes	C. Provide a full-dose aspirin and refer to the emergency department for evaluation and monitoring.	Very confident	Y	Y	1	B. 2 - 6%	Neutral	Yes	C. 12 - 17%	Neutral	Y	Y	0	D. ACE inhibitors (e.g., lisinopril), ADP receptor inhibitors (e.g., clopidogrel), Aspirin, Beta-blockers (e.g., metoprolol), Statin (e.g., atorvastatin)	Very confident	Yes	D. ACE inhibitors (e.g., lisinopril), ADP receptor inhibitors (e.g., clopidogrel), Aspirin, Beta-blockers (e.g., metoprolol), Statin (e.g., atorvastatin)	Very confident	Y		0	A. ADP receptor inhibitors (e.g., clopidogrel), Aspirin, Beta-blockers (e.g., metoprolol, carvedilol), Statins (e.g., atorvastatin, rosuvastatin), Sacubitril/Valsartan (neprilysin inhibitor)	Very confident	No		Very confident	N		0
B	B. Start a daily baby aspirin and refer the patient for an urgent stress test within 2-3 days.	Moderately confident	Yes	C. Provide a full-dose aspirin and refer to the emergency department for evaluation and monitoring.	Moderately confident	Y	Y	0	C. 12 - 17%	Moderately confident	No		Very confident	Y		1	D. ACE inhibitors (e.g., lisinopril), ADP receptor inhibitors (e.g., clopidogrel), Aspirin, Beta-blockers (e.g., metoprolol), Statin (e.g., atorvastatin)	Moderately confident	No		Very confident	Y		1	D. ADP receptor inhibitors (e.g., clopidogrel), Angiotensin-Converting Enzyme (ACE) inhibitors / Angiotensin Receptor Blockers (ARBs) (e.g., lisinopril, losartan), Aspirin, Beta-blockers (e.g., metoprolol, carvedilol), Empagliflozin, Statins (e.g., atorvastatin, rosuvastatin)	Moderately confident	No		Very confident	Y		1
B	C. Provide a full-dose aspirin and refer to the emergency department for evaluation and monitoring.	Neutral	No		Neutral	Y	N	0	C. 12 - 17%	Neutral	No		Neutral	Y		0	D. ACE inhibitors (e.g., lisinopril), ADP receptor inhibitors (e.g., clopidogrel), Aspirin, Beta-blockers (e.g., metoprolol), Statin (e.g., atorvastatin)	Moderately confident	No		Very confident	Y		1	D. ADP receptor inhibitors (e.g., clopidogrel), Angiotensin-Converting Enzyme (ACE) inhibitors / Angiotensin Receptor Blockers (ARBs) (e.g., lisinopril, losartan), Aspirin, Beta-blockers (e.g., metoprolol, carvedilol), Empagliflozin, Statins (e.g., atorvastatin, rosuvastatin)	Very confident	No		Very confident	Y		0
B	B. Start a daily baby aspirin and refer the patient for an urgent stress test within 2-3 days.	Moderately confident	Yes	B. Start a daily baby aspirin and refer the patient for an urgent stress test within 2-3 days.	Neutral	N	N	-1	C. 12 - 17%	Somewhat confident	Yes	C. 12 - 17%	Very confident	Y		3	A. Aspirin, Heparin, Nitroglycerin, Supplemental oxygen	Very confident	Yes	D. ACE inhibitors (e.g., lisinopril), ADP receptor inhibitors (e.g., clopidogrel), Aspirin, Beta-blockers (e.g., metoprolol), Statin (e.g., atorvastatin)	Very confident	Y	Y	0	D. ADP receptor inhibitors (e.g., clopidogrel), Angiotensin-Converting Enzyme (ACE) inhibitors / Angiotensin Receptor Blockers (ARBs) (e.g., lisinopril, losartan), Aspirin, Beta-blockers (e.g., metoprolol, carvedilol), Empagliflozin, Statins (e.g., atorvastatin, rosuvastatin)	Moderately confident	No		Very confident	Y		1
B	C. Provide a full-dose aspirin and refer to the emergency department for evaluation and monitoring.	Moderately confident	No		Moderately confident	Y	N	0	C. 12 - 17%	Moderately confident	No		Moderately confident	Y		0	A. Aspirin, Heparin, Nitroglycerin, Supplemental oxygen	Very confident	No		Moderately confident	N		-1	D. ADP receptor inhibitors (e.g., clopidogrel), Angiotensin-Converting Enzyme (ACE) inhibitors / Angiotensin Receptor Blockers (ARBs) (e.g., lisinopril, losartan), Aspirin, Beta-blockers (e.g., metoprolol, carvedilol), Empagliflozin, Statins (e.g., atorvastatin, rosuvastatin)	Moderately confident	No		Moderately confident	Y		0
B	A. Start a daily baby aspirin and provide clear return precautions. Schedule the patient to return in one week.	Moderately confident	No		Moderately confident	N	N	0	C. 12 - 17%	Moderately confident	No		Moderately confident	Y		0	D. ACE inhibitors (e.g., lisinopril), ADP receptor inhibitors (e.g., clopidogrel), Aspirin, Beta-blockers (e.g., metoprolol), Statin (e.g., atorvastatin)	Moderately confident	No		Very confident	Y		1	D. ADP receptor inhibitors (e.g., clopidogrel), Angiotensin-Converting Enzyme (ACE) inhibitors / Angiotensin Receptor Blockers (ARBs) (e.g., lisinopril, losartan), Aspirin, Beta-blockers (e.g., metoprolol, carvedilol), Empagliflozin, Statins (e.g., atorvastatin, rosuvastatin)	Moderately confident	Yes	D. ADP receptor inhibitors (e.g., clopidogrel), Angiotensin-Converting Enzyme (ACE) inhibitors / Angiotensin Receptor Blockers (ARBs) (e.g., lisinopril, losartan), Aspirin, Beta-blockers (e.g., metoprolol, carvedilol), Empagliflozin, Statins (e.g., atorvastatin, rosuvastatin)	Moderately confident	Y		0
B	A. Start a daily baby aspirin and provide clear return precautions. Schedule the patient to return in one week.	Moderately confident	Yes	C. Provide a full-dose aspirin and refer to the emergency department for evaluation and monitoring.	Very confident	Y	Y	1	C. 12 - 17%	Somewhat confident	No		Moderately confident	Y		2	A. Aspirin, Heparin, Nitroglycerin, Supplemental oxygen	Moderately confident	No		Very confident	N		1	D. ADP receptor inhibitors (e.g., clopidogrel), Angiotensin-Converting Enzyme (ACE) inhibitors / Angiotensin Receptor Blockers (ARBs) (e.g., lisinopril, losartan), Aspirin, Beta-blockers (e.g., metoprolol, carvedilol), Empagliflozin, Statins (e.g., atorvastatin, rosuvastatin)	Somewhat confident	No		Moderately confident	Y		2
A	B. Start a daily baby aspirin and refer the patient for an urgent stress test within 2-3 days.	Somewhat confident	Yes	C. Provide a full-dose aspirin and refer to the emergency department for evaluation and monitoring.	Somewhat confident	Y	Y	0	B. 2 - 6%	Somewhat confident	Yes	C. 12 - 17%	Somewhat confident	Y	Y	0	A. Aspirin, Heparin, Nitroglycerin, Supplemental oxygen	Moderately confident	Yes	D. ACE inhibitors (e.g., lisinopril), ADP receptor inhibitors (e.g., clopidogrel), Aspirin, Beta-blockers (e.g., metoprolol), Statin (e.g., atorvastatin)	Somewhat confident	Y	Y	-2	D. ADP receptor inhibitors (e.g., clopidogrel), Angiotensin-Converting Enzyme (ACE) inhibitors / Angiotensin Receptor Blockers (ARBs) (e.g., lisinopril, losartan), Aspirin, Beta-blockers (e.g., metoprolol, carvedilol), Empagliflozin, Statins (e.g., atorvastatin, rosuvastatin)	Moderately confident	No		Very confident	Y		1
A	B. Start a daily baby aspirin and refer the patient for an urgent stress test within 2-3 days.	Very confident	Yes	C. Provide a full-dose aspirin and refer to the emergency department for evaluation and monitoring.	Very confident	Y	Y	0	C. 12 - 17%	Very confident	No		Very confident	Y		0	D. ACE inhibitors (e.g., lisinopril), ADP receptor inhibitors (e.g., clopidogrel), Aspirin, Beta-blockers (e.g., metoprolol), Statin (e.g., atorvastatin)	Moderately confident	No		Very confident	Y		1	D. ADP receptor inhibitors (e.g., clopidogrel), Angiotensin-Converting Enzyme (ACE) inhibitors / Angiotensin Receptor Blockers (ARBs) (e.g., lisinopril, losartan), Aspirin, Beta-blockers (e.g., metoprolol, carvedilol), Empagliflozin, Statins (e.g., atorvastatin, rosuvastatin)	Very confident	No		Very confident	Y		0
A	A. Start a daily baby aspirin and provide clear return precautions. Schedule the patient to return in one week.	Moderately confident	No		Moderately confident	N	N	0	C. 12 - 17%	Very confident	No		Very confident	Y		0	A. Aspirin, Heparin, Nitroglycerin, Supplemental oxygen	Very confident	No		Very confident	N		0	D. ADP receptor inhibitors (e.g., clopidogrel), Angiotensin-Converting Enzyme (ACE) inhibitors / Angiotensin Receptor Blockers (ARBs) (e.g., lisinopril, losartan), Aspirin, Beta-blockers (e.g., metoprolol, carvedilol), Empagliflozin, Statins (e.g., atorvastatin, rosuvastatin)	Moderately confident	No		Moderately confident	Y		0
A	C. Provide a full-dose aspirin and refer to the emergency department for evaluation and monitoring.	Neutral	No		Moderately confident	Y	N	1	C. 12 - 17%	Neutral	No		Moderately confident	Y		1	D. ACE inhibitors (e.g., lisinopril), ADP receptor inhibitors (e.g., clopidogrel), Aspirin, Beta-blockers (e.g., metoprolol), Statin (e.g., atorvastatin)	Neutral	No		Moderately confident	Y		1	A. ADP receptor inhibitors (e.g., clopidogrel), Aspirin, Beta-blockers (e.g., metoprolol, carvedilol), Statins (e.g., atorvastatin, rosuvastatin), Sacubitril/Valsartan (neprilysin inhibitor)	Somewhat confident	No		Moderately confident	N		2
A	B. Start a daily baby aspirin and refer the patient for an urgent stress test within 2-3 days.	Moderately confident	No		Moderately confident	N	N	0	D. 50 - 65%	Very confident	Yes	C. 12 - 17%	Very confident	Y	Y	0	D. ACE inhibitors (e.g., lisinopril), ADP receptor inhibitors (e.g., clopidogrel), Aspirin, Beta-blockers (e.g., metoprolol), Statin (e.g., atorvastatin)	Very confident	No		Very confident	Y		0	A. ADP receptor inhibitors (e.g., clopidogrel), Aspirin, Beta-blockers (e.g., metoprolol, carvedilol), Statins (e.g., atorvastatin, rosuvastatin), Sacubitril/Valsartan (neprilysin inhibitor)	Moderately confident	No		Moderately confident	N		0
A	B. Start a daily baby aspirin and refer the patient for an urgent stress test within 2-3 days.	Somewhat confident	Yes	B. Start a daily baby aspirin and refer the patient for an urgent stress test within 2-3 days.	Moderately confident	N	N	2	D. 50 - 65%	Very confident	Yes	D. 50 - 65%	Moderately confident	N		-1	D. ACE inhibitors (e.g., lisinopril), ADP receptor inhibitors (e.g., clopidogrel), Aspirin, Beta-blockers (e.g., metoprolol), Statin (e.g., atorvastatin)	Very confident	No		Very confident	Y		0	D. ADP receptor inhibitors (e.g., clopidogrel), Angiotensin-Converting Enzyme (ACE) inhibitors / Angiotensin Receptor Blockers (ARBs) (e.g., lisinopril, losartan), Aspirin, Beta-blockers (e.g., metoprolol, carvedilol), Empagliflozin, Statins (e.g., atorvastatin, rosuvastatin)	Very confident	No		Very confident	Y		0
A	A. Start a daily baby aspirin and provide clear return precautions. Schedule the patient to return in one week.	Neutral	Yes	A. Start a daily baby aspirin and provide clear return precautions. Schedule the patient to return in one week.	Not at all confident	N	N	-2	C. 12 - 17%	Somewhat confident	No		Neutral	Y		1	D. ACE inhibitors (e.g., lisinopril), ADP receptor inhibitors (e.g., clopidogrel), Aspirin, Beta-blockers (e.g., metoprolol), Statin (e.g., atorvastatin)	Moderately confident	No		Moderately confident	Y		0	A. ADP receptor inhibitors (e.g., clopidogrel), Aspirin, Beta-blockers (e.g., metoprolol, carvedilol), Statins (e.g., atorvastatin, rosuvastatin), Sacubitril/Valsartan (neprilysin inhibitor)	Moderately confident	Yes	A. ADP receptor inhibitors (e.g., clopidogrel), Aspirin, Beta-blockers (e.g., metoprolol, carvedilol), Statins (e.g., atorvastatin, rosuvastatin), Sacubitril/Valsartan (neprilysin inhibitor)	Somewhat confident	N		-2
B	A. Start a daily baby aspirin and provide clear return precautions. Schedule the patient to return in one week.	Somewhat confident	Yes	C. Provide a full-dose aspirin and refer to the emergency department for evaluation and monitoring.	Somewhat confident	Y	Y	0	B. 2 - 6%	Somewhat confident	Yes	C. 12 - 17%	Moderately confident	Y	Y	2	A. Aspirin, Heparin, Nitroglycerin, Supplemental oxygen	Moderately confident	Yes	D. ACE inhibitors (e.g., lisinopril), ADP receptor inhibitors (e.g., clopidogrel), Aspirin, Beta-blockers (e.g., metoprolol), Statin (e.g., atorvastatin)	Somewhat confident	Y	Y	-2	D. ADP receptor inhibitors (e.g., clopidogrel), Angiotensin-Converting Enzyme (ACE) inhibitors / Angiotensin Receptor Blockers (ARBs) (e.g., lisinopril, losartan), Aspirin, Beta-blockers (e.g., metoprolol, carvedilol), Empagliflozin, Statins (e.g., atorvastatin, rosuvastatin)	Somewhat confident	No		Moderately confident	Y		2
A	B. Start a daily baby aspirin and refer the patient for an urgent stress test within 2-3 days.	Neutral	Yes	C. Provide a full-dose aspirin and refer to the emergency department for evaluation and monitoring.	Moderately confident	Y	Y	1	B. 2 - 6%	Moderately confident	Yes	C. 12 - 17%	Moderately confident	Y	Y	0	D. ACE inhibitors (e.g., lisinopril), ADP receptor inhibitors (e.g., clopidogrel), Aspirin, Beta-blockers (e.g., metoprolol), Statin (e.g., atorvastatin)	Moderately confident	No		Very confident	Y		1	A. ADP receptor inhibitors (e.g., clopidogrel), Aspirin, Beta-blockers (e.g., metoprolol, carvedilol), Statins (e.g., atorvastatin, rosuvastatin), Sacubitril/Valsartan (neprilysin inhibitor)	Very confident	Yes	D. ADP receptor inhibitors (e.g., clopidogrel), Angiotensin-Converting Enzyme (ACE) inhibitors / Angiotensin Receptor Blockers (ARBs) (e.g., lisinopril, losartan), Aspirin, Beta-blockers (e.g., metoprolol, carvedilol), Empagliflozin, Statins (e.g., atorvastatin, rosuvastatin)	Very confident	Y	Y	0
A	B. Start a daily baby aspirin and refer the patient for an urgent stress test within 2-3 days.	Neutral	Yes	C. Provide a full-dose aspirin and refer to the emergency department for evaluation and monitoring.	Very confident	Y	Y	2	C. 12 - 17%	Moderately confident	No		Very confident	Y		1	D. ACE inhibitors (e.g., lisinopril), ADP receptor inhibitors (e.g., clopidogrel), Aspirin, Beta-blockers (e.g., metoprolol), Statin (e.g., atorvastatin)	Moderately confident	No		Moderately confident	Y		0	D. ADP receptor inhibitors (e.g., clopidogrel), Angiotensin-Converting Enzyme (ACE) inhibitors / Angiotensin Receptor Blockers (ARBs) (e.g., lisinopril, losartan), Aspirin, Beta-blockers (e.g., metoprolol, carvedilol), Empagliflozin, Statins (e.g., atorvastatin, rosuvastatin)	Moderately confident	No		Very confident	Y		1
B	B. Start a daily baby aspirin and refer the patient for an urgent stress test within 2-3 days.	Somewhat confident	Yes	C. Provide a full-dose aspirin and refer to the emergency department for evaluation and monitoring.	Somewhat confident	Y	Y	0	C. 12 - 17%	Not at all confident	Yes	C. 12 - 17%	Moderately confident	Y		3	D. ACE inhibitors (e.g., lisinopril), ADP receptor inhibitors (e.g., clopidogrel), Aspirin, Beta-blockers (e.g., metoprolol), Statin (e.g., atorvastatin)	Moderately confident	Yes	A. Aspirin, Heparin, Nitroglycerin, Supplemental oxygen	Neutral	N	N	-1	A. ADP receptor inhibitors (e.g., clopidogrel), Aspirin, Beta-blockers (e.g., metoprolol, carvedilol), Statins (e.g., atorvastatin, rosuvastatin), Sacubitril/Valsartan (neprilysin inhibitor)	Not at all confident	Yes	D. ADP receptor inhibitors (e.g., clopidogrel), Angiotensin-Converting Enzyme (ACE) inhibitors / Angiotensin Receptor Blockers (ARBs) (e.g., lisinopril, losartan), Aspirin, Beta-blockers (e.g., metoprolol, carvedilol), Empagliflozin, Statins (e.g., atorvastatin, rosuvastatin)	Moderately confident	Y	Y	3
B	B. Start a daily baby aspirin and refer the patient for an urgent stress test within 2-3 days.	Neutral	Yes	C. Provide a full-dose aspirin and refer to the emergency department for evaluation and monitoring.	Somewhat confident	Y	Y	-1	C. 12 - 17%	Neutral	Yes	C. 12 - 17%	Moderately confident	Y		1	D. ACE inhibitors (e.g., lisinopril), ADP receptor inhibitors (e.g., clopidogrel), Aspirin, Beta-blockers (e.g., metoprolol), Statin (e.g., atorvastatin)	Neutral	Yes	A. Aspirin, Heparin, Nitroglycerin, Supplemental oxygen	Somewhat confident	N	N	-1	D. ADP receptor inhibitors (e.g., clopidogrel), Angiotensin-Converting Enzyme (ACE) inhibitors / Angiotensin Receptor Blockers (ARBs) (e.g., lisinopril, losartan), Aspirin, Beta-blockers (e.g., metoprolol, carvedilol), Empagliflozin, Statins (e.g., atorvastatin, rosuvastatin)	Somewhat confident	No		Somewhat confident	Y		0
B	B. Start a daily baby aspirin and refer the patient for an urgent stress test within 2-3 days.	Moderately confident	Yes	C. Provide a full-dose aspirin and refer to the emergency department for evaluation and monitoring.	Neutral	Y	Y	-1	C. 12 - 17%	Neutral	Yes	C. 12 - 17%	Neutral	Y		0	D. ACE inhibitors (e.g., lisinopril), ADP receptor inhibitors (e.g., clopidogrel), Aspirin, Beta-blockers (e.g., metoprolol), Statin (e.g., atorvastatin)	Moderately confident	Yes	D. ACE inhibitors (e.g., lisinopril), ADP receptor inhibitors (e.g., clopidogrel), Aspirin, Beta-blockers (e.g., metoprolol), Statin (e.g., atorvastatin)	Very confident	Y		1	D. ADP receptor inhibitors (e.g., clopidogrel), Angiotensin-Converting Enzyme (ACE) inhibitors / Angiotensin Receptor Blockers (ARBs) (e.g., lisinopril, losartan), Aspirin, Beta-blockers (e.g., metoprolol, carvedilol), Empagliflozin, Statins (e.g., atorvastatin, rosuvastatin)	Moderately confident	Yes	D. ADP receptor inhibitors (e.g., clopidogrel), Angiotensin-Converting Enzyme (ACE) inhibitors / Angiotensin Receptor Blockers (ARBs) (e.g., lisinopril, losartan), Aspirin, Beta-blockers (e.g., metoprolol, carvedilol), Empagliflozin, Statins (e.g., atorvastatin, rosuvastatin)	Very confident	Y		1
A	A. Start a daily baby aspirin and provide clear return precautions. Schedule the patient to return in one week.	Moderately confident	No		Moderately confident	N	N	0	C. 12 - 17%	Moderately confident	No		Very confident	Y		1	D. ACE inhibitors (e.g., lisinopril), ADP receptor inhibitors (e.g., clopidogrel), Aspirin, Beta-blockers (e.g., metoprolol), Statin (e.g., atorvastatin)	Neutral	Yes	D. ACE inhibitors (e.g., lisinopril), ADP receptor inhibitors (e.g., clopidogrel), Aspirin, Beta-blockers (e.g., metoprolol), Statin (e.g., atorvastatin)	Moderately confident	Y		1	D. ADP receptor inhibitors (e.g., clopidogrel), Angiotensin-Converting Enzyme (ACE) inhibitors / Angiotensin Receptor Blockers (ARBs) (e.g., lisinopril, losartan), Aspirin, Beta-blockers (e.g., metoprolol, carvedilol), Empagliflozin, Statins (e.g., atorvastatin, rosuvastatin)	Very confident	Yes	A. ADP receptor inhibitors (e.g., clopidogrel), Aspirin, Beta-blockers (e.g., metoprolol, carvedilol), Statins (e.g., atorvastatin, rosuvastatin), Sacubitril/Valsartan (neprilysin inhibitor)	Very confident	N		0
A	A. Start a daily baby aspirin and provide clear return precautions. Schedule the patient to return in one week.	Not at all confident	Yes	B. Start a daily baby aspirin and refer the patient for an urgent stress test within 2-3 days.	Not at all confident	N	N	0	C. 12 - 17%	Moderately confident	No		Very confident	Y		1	D. ACE inhibitors (e.g., lisinopril), ADP receptor inhibitors (e.g., clopidogrel), Aspirin, Beta-blockers (e.g., metoprolol), Statin (e.g., atorvastatin)	Neutral	No		Moderately confident	Y		1	D. ADP receptor inhibitors (e.g., clopidogrel), Angiotensin-Converting Enzyme (ACE) inhibitors / Angiotensin Receptor Blockers (ARBs) (e.g., lisinopril, losartan), Aspirin, Beta-blockers (e.g., metoprolol, carvedilol), Empagliflozin, Statins (e.g., atorvastatin, rosuvastatin)	Neutral	No		Neutral	Y		0
B	B. Start a daily baby aspirin and refer the patient for an urgent stress test within 2-3 days.	Moderately confident	Yes	B. Start a daily baby aspirin and refer the patient for an urgent stress test within 2-3 days.	Moderately confident	N	N	0	B. 2 - 6%	Somewhat confident	Yes	C. 12 - 17%	Moderately confident	Y	Y	2	D. ACE inhibitors (e.g., lisinopril), ADP receptor inhibitors (e.g., clopidogrel), Aspirin, Beta-blockers (e.g., metoprolol), Statin (e.g., atorvastatin)	Somewhat confident	No		Moderately confident	Y		2	D. ADP receptor inhibitors (e.g., clopidogrel), Angiotensin-Converting Enzyme (ACE) inhibitors / Angiotensin Receptor Blockers (ARBs) (e.g., lisinopril, losartan), Aspirin, Beta-blockers (e.g., metoprolol, carvedilol), Empagliflozin, Statins (e.g., atorvastatin, rosuvastatin)	Somewhat confident	No		Moderately confident	Y		2
B	A. Start a daily baby aspirin and provide clear return precautions. Schedule the patient to return in one week.	Somewhat confident	Yes	A. Start a daily baby aspirin and provide clear return precautions. Schedule the patient to return in one week.	Somewhat confident	N	N	0	C. 12 - 17%	Moderately confident	No		Very confident	Y		1	D. ACE inhibitors (e.g., lisinopril), ADP receptor inhibitors (e.g., clopidogrel), Aspirin, Beta-blockers (e.g., metoprolol), Statin (e.g., atorvastatin)	Moderately confident	No		Somewhat confident	Y		-2	D. ADP receptor inhibitors (e.g., clopidogrel), Angiotensin-Converting Enzyme (ACE) inhibitors / Angiotensin Receptor Blockers (ARBs) (e.g., lisinopril, losartan), Aspirin, Beta-blockers (e.g., metoprolol, carvedilol), Empagliflozin, Statins (e.g., atorvastatin, rosuvastatin)	Very confident	No		Very confident	Y		0
A	A. Start a daily baby aspirin and provide clear return precautions. Schedule the patient to return in one week.	Somewhat confident	Yes	A. Start a daily baby aspirin and provide clear return precautions. Schedule the patient to return in one week.	Somewhat confident	N	N	0	C. 12 - 17%	Somewhat confident	No		Moderately confident	Y		2	A. Aspirin, Heparin, Nitroglycerin, Supplemental oxygen	Moderately confident	No		Moderately confident	N		0	D. ADP receptor inhibitors (e.g., clopidogrel), Angiotensin-Converting Enzyme (ACE) inhibitors / Angiotensin Receptor Blockers (ARBs) (e.g., lisinopril, losartan), Aspirin, Beta-blockers (e.g., metoprolol, carvedilol), Empagliflozin, Statins (e.g., atorvastatin, rosuvastatin)	Moderately confident	No		Very confident	Y		1
A	A. Start a daily baby aspirin and provide clear return precautions. Schedule the patient to return in one week.	Somewhat confident	Yes	B. Start a daily baby aspirin and refer the patient for an urgent stress test within 2-3 days.	Somewhat confident	N	N	0	B. 2 - 6%	Not at all confident	Yes	C. 12 - 17%	Somewhat confident	Y	Y	1	D. ACE inhibitors (e.g., lisinopril), ADP receptor inhibitors (e.g., clopidogrel), Aspirin, Beta-blockers (e.g., metoprolol), Statin (e.g., atorvastatin)	Somewhat confident	No		Moderately confident	Y		2	C. Beta-blockers (e.g., metoprolol, carvedilol), Loop Diuretics (e.g., furosemide), Implantable Cardioverter Defibrillator (ICD), Mineralocorticoid Receptor Antagonists (e.g., spironolactone)	Somewhat confident	Yes	A. ADP receptor inhibitors (e.g., clopidogrel), Aspirin, Beta-blockers (e.g., metoprolol, carvedilol), Statins (e.g., atorvastatin, rosuvastatin), Sacubitril/Valsartan (neprilysin inhibitor)	Moderately confident	N		2
A	B. Start a daily baby aspirin and refer the patient for an urgent stress test within 2-3 days.	Moderately confident	Yes	B. Start a daily baby aspirin and refer the patient for an urgent stress test within 2-3 days.	Moderately confident	N	N	0	C. 12 - 17%	Moderately confident	No		Neutral	Y		-1	A. Aspirin, Heparin, Nitroglycerin, Supplemental oxygen	Very confident	Yes	D. ACE inhibitors (e.g., lisinopril), ADP receptor inhibitors (e.g., clopidogrel), Aspirin, Beta-blockers (e.g., metoprolol), Statin (e.g., atorvastatin)	Somewhat confident	Y	Y	-3	D. ADP receptor inhibitors (e.g., clopidogrel), Angiotensin-Converting Enzyme (ACE) inhibitors / Angiotensin Receptor Blockers (ARBs) (e.g., lisinopril, losartan), Aspirin, Beta-blockers (e.g., metoprolol, carvedilol), Empagliflozin, Statins (e.g., atorvastatin, rosuvastatin)	Moderately confident	Yes	A. ADP receptor inhibitors (e.g., clopidogrel), Aspirin, Beta-blockers (e.g., metoprolol, carvedilol), Statins (e.g., atorvastatin, rosuvastatin), Sacubitril/Valsartan (neprilysin inhibitor)	Somewhat confident	N		-2
A	B. Start a daily baby aspirin and refer the patient for an urgent stress test within 2-3 days.	Somewhat confident	No		Very confident	N	N	3	B. 2 - 6%	Not at all confident	Yes	B. 2 - 6%	Neutral	N		2	D. ACE inhibitors (e.g., lisinopril), ADP receptor inhibitors (e.g., clopidogrel), Aspirin, Beta-blockers (e.g., metoprolol), Statin (e.g., atorvastatin)	Very confident	No		Very confident	Y		0	A. ADP receptor inhibitors (e.g., clopidogrel), Aspirin, Beta-blockers (e.g., metoprolol, carvedilol), Statins (e.g., atorvastatin, rosuvastatin), Sacubitril/Valsartan (neprilysin inhibitor)	Somewhat confident	No		Somewhat confident	N		0
B	B. Start a daily baby aspirin and refer the patient for an urgent stress test within 2-3 days.	Moderately confident	Yes	B. Start a daily baby aspirin and refer the patient for an urgent stress test within 2-3 days.	Moderately confident	N	N	0	A. <1%	Moderately confident	Yes	C. 12 - 17%	Very confident	Y	Y	1	A. Aspirin, Heparin, Nitroglycerin, Supplemental oxygen	Moderately confident	No		Moderately confident	N		0	D. ADP receptor inhibitors (e.g., clopidogrel), Angiotensin-Converting Enzyme (ACE) inhibitors / Angiotensin Receptor Blockers (ARBs) (e.g., lisinopril, losartan), Aspirin, Beta-blockers (e.g., metoprolol, carvedilol), Empagliflozin, Statins (e.g., atorvastatin, rosuvastatin)	Not at all confident	No		Very confident	Y		4
A	B. Start a daily baby aspirin and refer the patient for an urgent stress test within 2-3 days.	Not at all confident	No		Not at all confident	N	N	0	A. <1%	Not at all confident	No		Not at all confident	N		0	A. Aspirin, Heparin, Nitroglycerin, Supplemental oxygen	Moderately confident	No		Very confident	N		1	A. ADP receptor inhibitors (e.g., clopidogrel), Aspirin, Beta-blockers (e.g., metoprolol, carvedilol), Statins (e.g., atorvastatin, rosuvastatin), Sacubitril/Valsartan (neprilysin inhibitor)	Moderately confident	Yes	D. ADP receptor inhibitors (e.g., clopidogrel), Angiotensin-Converting Enzyme (ACE) inhibitors / Angiotensin Receptor Blockers (ARBs) (e.g., lisinopril, losartan), Aspirin, Beta-blockers (e.g., metoprolol, carvedilol), Empagliflozin, Statins (e.g., atorvastatin, rosuvastatin)	Somewhat confident	Y	Y	-2
B	B. Start a daily baby aspirin and refer the patient for an urgent stress test within 2-3 days.	Neutral	Yes	C. Provide a full-dose aspirin and refer to the emergency department for evaluation and monitoring.	Neutral	Y	Y	0	A. <1%	Neutral	No		Neutral	N		0	D. ACE inhibitors (e.g., lisinopril), ADP receptor inhibitors (e.g., clopidogrel), Aspirin, Beta-blockers (e.g., metoprolol), Statin (e.g., atorvastatin)	Somewhat confident	No		Neutral	Y		1	D. ADP receptor inhibitors (e.g., clopidogrel), Angiotensin-Converting Enzyme (ACE) inhibitors / Angiotensin Receptor Blockers (ARBs) (e.g., lisinopril, losartan), Aspirin, Beta-blockers (e.g., metoprolol, carvedilol), Empagliflozin, Statins (e.g., atorvastatin, rosuvastatin)	Somewhat confident	No		Very confident	Y		3
A	C. Provide a full-dose aspirin and refer to the emergency department for evaluation and monitoring.	Moderately confident	No		Very confident	Y	N	1	C. 12 - 17%	Very confident	No		Very confident	Y		0	A. Aspirin, Heparin, Nitroglycerin, Supplemental oxygen	Moderately confident	Yes	A. Aspirin, Heparin, Nitroglycerin, Supplemental oxygen	Moderately confident	N		0	A. ADP receptor inhibitors (e.g., clopidogrel), Aspirin, Beta-blockers (e.g., metoprolol, carvedilol), Statins (e.g., atorvastatin, rosuvastatin), Sacubitril/Valsartan (neprilysin inhibitor)	Neutral	Yes	A. ADP receptor inhibitors (e.g., clopidogrel), Aspirin, Beta-blockers (e.g., metoprolol, carvedilol), Statins (e.g., atorvastatin, rosuvastatin), Sacubitril/Valsartan (neprilysin inhibitor)	Moderately confident	N		1
B	B. Start a daily baby aspirin and refer the patient for an urgent stress test within 2-3 days.	Somewhat confident	Yes	C. Provide a full-dose aspirin and refer to the emergency department for evaluation and monitoring.	Moderately confident	Y	Y	2	C. 12 - 17%	Moderately confident	No		Very confident	Y		1	D. ACE inhibitors (e.g., lisinopril), ADP receptor inhibitors (e.g., clopidogrel), Aspirin, Beta-blockers (e.g., metoprolol), Statin (e.g., atorvastatin)	Moderately confident	Yes	D. ACE inhibitors (e.g., lisinopril), ADP receptor inhibitors (e.g., clopidogrel), Aspirin, Beta-blockers (e.g., metoprolol), Statin (e.g., atorvastatin)	Very confident	Y		1	A. ADP receptor inhibitors (e.g., clopidogrel), Aspirin, Beta-blockers (e.g., metoprolol, carvedilol), Statins (e.g., atorvastatin, rosuvastatin), Sacubitril/Valsartan (neprilysin inhibitor)	Moderately confident	No		Very confident	N		1
A	C. Provide a full-dose aspirin and refer to the emergency department for evaluation and monitoring.	Neutral	No		Somewhat confident	Y	N	-1	C. 12 - 17%	Neutral	No		Somewhat confident	Y		-1	A. Aspirin, Heparin, Nitroglycerin, Supplemental oxygen	Neutral	No		Not at all confident	N		-2	D. ADP receptor inhibitors (e.g., clopidogrel), Angiotensin-Converting Enzyme (ACE) inhibitors / Angiotensin Receptor Blockers (ARBs) (e.g., lisinopril, losartan), Aspirin, Beta-blockers (e.g., metoprolol, carvedilol), Empagliflozin, Statins (e.g., atorvastatin, rosuvastatin)	Somewhat confident	No		Somewhat confident	Y		0
B	B. Start a daily baby aspirin and refer the patient for an urgent stress test within 2-3 days.	Neutral	Yes	B. Start a daily baby aspirin and refer the patient for an urgent stress test within 2-3 days.	Somewhat confident	N	N	-1	C. 12 - 17%	Moderately confident	No		Neutral	Y		-1	D. ACE inhibitors (e.g., lisinopril), ADP receptor inhibitors (e.g., clopidogrel), Aspirin, Beta-blockers (e.g., metoprolol), Statin (e.g., atorvastatin)	Moderately confident	No		Neutral	Y		-1	A. ADP receptor inhibitors (e.g., clopidogrel), Aspirin, Beta-blockers (e.g., metoprolol, carvedilol), Statins (e.g., atorvastatin, rosuvastatin), Sacubitril/Valsartan (neprilysin inhibitor)	Moderately confident	Yes	D. ADP receptor inhibitors (e.g., clopidogrel), Angiotensin-Converting Enzyme (ACE) inhibitors / Angiotensin Receptor Blockers (ARBs) (e.g., lisinopril, losartan), Aspirin, Beta-blockers (e.g., metoprolol, carvedilol), Empagliflozin, Statins (e.g., atorvastatin, rosuvastatin)	Neutral	Y	Y	-1
